# Supplementary material for: Mucosal B Cell Expansion and Maturation Contribute to Colitis Pathogenesis
Source: Inflamm Bowel Dis. 2025 Nov 20;32(2):290–302. doi: 10.1093/ibd/izaf275 (PMC12857420; doi:10.1093/ibd/izaf275)
Supplement: izaf275_Supplementary_Data [file izaf275_supplementary_data.zip]

Archive with 9 entries (9 files):
- Sup. Table 1.xlsx
- Sup. Table 2.xlsx
- Sup. Table 3.xlsx
- Supplementary Figure 1.tiff
- Supplementary Figure 2.tiff
- Supplementary Figure 3.tiff
- Supplementary Figure 4.tiff
- Supplementary Figure 5.tiff
- Supplementary Figure 6.tiff
