# Supplementary material for: Mucosal B Cell Expansion and Maturation Contribute to Colitis Pathogenesis
Source: Inflamm Bowel Dis. 2025 Nov 20;32(2):290–302. doi: 10.1093/ibd/izaf275 (PMC12857420; doi:10.1093/ibd/izaf275)
Supplement: izaf275_Supplementary_Data [file izaf275_supplementary_data.zip › Sup. Table 1.xlsx]

## Sheet: Sup. Tab. 1
Inflamed UC group
Patient number	Age (year)	Gender	History of smoking	Weight	Length	BMI	Current treatment	MES	Mayo Total	UCEIS	Duration of disease (years)	Treatment history	Reason of endoscopy	Location biopsy
18	59 (1963)	F	No	100	1.76	32.28	ustekinumab	2	9	6	29	corticosteroids, mesalazine, mercaptopurine, adalimumab, vedolizumab, tofacitinib	exacerbation	Sigmoid
22	23 (1999)	F	No	49.5	1.63	18.63	risankizumab	2	6	6	5	corticosteroids, mesalazine, mercaptopurine, vedolizumab, tofacitinib	study	Ascendens
27	22 (2000)	M	No	73	1.8	22.53	corticosteroids, mesalazine	2	8	7	2	corticosteroids, mesalazine	exacerbation	Sigmoid
40	30 (1992)	F	Former	65	1.68	23.03	ontamalimab (anti-Madcam1)	2	6	6	3	corticosteroids, mesalazine	study	Sigmoid
43	19 (2003)	F	No	65	1.7	22.49	mesalazine	2	9	3	1	corticosteroids	study and exacerbation	Sigmoid
Average	30.6	80% F		70.5	1.714	23.792		2	7.6	5.6	8
Non Inflamed UC group
Patient number	Age (year)	Gender	History of smoking	Weight	Length	BMI	Current treatment	MES	Mayo Total	UCEIS	Duration of disease (years)	Treatment history	Reason of endoscopy	Location biopsy
19	35 (1987)	F	No	65.8	1.7	22.77	ustekinumab	0	0	3	9	mesalazine, infliximab, tofacitinib	biological care path	Sigmoid
45	62 (1960)	M	Former	70	1.82	21.13	mesalazine, mercaptopurine, allopurinol	0	1	3	17	corticosteroids, mesalazine	surveillance	Descendens
47	60 (1962)	M	Former	84	1.83	25.08	etrolizumab	0	0	3	16	mesalazine, thiopurine	Study	Descendens
48	42 (1980)	F	No	78	1.63	29.36	mesalazine, azathioprine	1	3	5	14	corticosteroids, mesalazine	Study	Descendens
49	36 (1986)	M	Former	94	1.83	28.07	mesalazine, risankizumab	1	3	4	11	corticosteroids, mesalazine, adalimumab, vedolizumab, azathioprine, tofacitinib	Study	Descendens
Average	47	40% F		78.36	1.762	25.282		0.4	1.4	3.6	13.4
Non UC group
Patient number	Age (year)	Gender	History of smoking	Weight	Length	BMI	Current treatment	MES	Mayo Total	UCEIS	Duration of disease (years)	Treatment history	Reason of resection	Location biopsy
H1 (test biopsy healthy)	55	F	Yes	69	1.67	24.7409	ustekinumab	-	-	-	1	No	Strong inflammation due to Crohn's disease exacerbation	Colon ascendens
H2 (Imari H1)	53	F	Yes	69.6	1.62	26.5203	-	-	-	-	-		Transanal Total Mesorectal Excision (taTME)	descendens/sigmoid
H3 (Darm biopts healthy)	56	M	No	80.2	1.95	21.0914	-	-	-	-	-		Supicion of rectal carcinoma	rectum/sigmoid
H4 (healthy hemi colectomie)	70	F	No	90	1.48	41.0884	-	-	-	-	-		Hemicolectomy	rectum/sigmoid
Average	47	75% F		77.2	1.68	28.3603
					Supplementary Table 1. Patient characteristics of inflamed, non-inflamed and non-UC biopsies. Detailed overview of individual patient characteristics for each group, including patient number, age, gender, history of smoking, weight, length, Body Mass Index (BMI), current treatment, Mayo endoscopic score (MES), Mayo total score, Ulcerative Colitis Endoscopic Index of Severity (UCEIS), duration of …
