# Supplementary material for: Mucosal B Cell Expansion and Maturation Contribute to Colitis Pathogenesis
Source: Inflamm Bowel Dis. 2025 Nov 20;32(2):290–302. doi: 10.1093/ibd/izaf275 (PMC12857420; doi:10.1093/ibd/izaf275)
Supplement: izaf275_Supplementary_Data [file izaf275_supplementary_data.zip › Sup. Table 2.xlsx]

## Sheet: Sup. Table 2
B cells (3)	Celltype	Marker 1	Marker 2	Marker 3	Marker 4	Marker 5	Marker 6	Marker 7	Marker 8	Marker 9	Marker 10	Marker 11	Marker 12	Marker 13	Marker 14	Marker 15			Supplementary Table 2. Cell type annotation based on gene markers. Overview of gene markers used to annotate cell types in the scRNA-seq data.
Naive B	Naive B cell	PTPRC	MS4A1	CD79A	IGHD	IGHM	IL4R	CXCR4	TCL1A	CD79B	CD27-
Intermediate B	Intermediate B cell	PTPRC	MS4A1	CD79A	IGHD	IGHM	TNFRSF13B	LINC01857	CD79B	AIM2	CD27+/-
Memory B	Memory B cell	PTPRC	MS4A1	CD79A	AIM2	BANK1	RALGPS2	TEX9	LINC01781	COCH	SSPN	CD27+
Plasma cells (5)	Celltype	Marker 1	Marker 2	Marker 3	Marker 4	Marker 5	Marker 6	Marker 7	Marker 8	Marker 9	Marker 10	Marker 11	Marker 12	Marker 13	Marker 14	Marker 15
Plasmablast	Plasmablast	TYMS	TNFRSF17	SHCBP1	TK1	KNL1	ASPM	TPX2	RRM2	BIRC5
Plasma	Plasma cell	MZB1	JCHAIN	DERL3	TNFRSF17	TXNDC5	POU2AF1	IGHA1	TXNDC11	CD79A
IgG plasma	IgG plasma B cell	MZB1	JCHAIN	DERL3	SSR4	CD27	ITM2C	TNFRSF17	TXNDC5	POU2AF1	TXNDC11	CD79A	IGHG1	IGHG2	IGHG3	IGHG4
IgA plasma	IgA plasma B cell	MZB1	JCHAIN	DERL3	SSR4	CD27	ITM2C	TNFRSF17	TXNDC5	POU2AF1	TXNDC11	CD79A	IGHA1	IGHA2
Multiplet IgA/IgG plasma	IgA and IgG plasma B cell	MZB1	JCHAIN	DERL3	SSR4	CD27	ITM2C	TNFRSF17	TXNDC5	POU2AF1	TXNDC11	CD79A	IGHA1	IGHA2	IGHG1	IGHG2	IGHG3	IGHG4
T cells (12)	Celltype	Marker 1	Marker 2	Marker 3	Marker 4	Marker 5	Marker 6	Marker 7	Marker 8	Marker 9	Marker 10	Marker 11	Marker 12	Marker 13	Marker 14	Marker 15
CD4 naive	CD4+ naive T cell	PTPRC	CD4	CD2	CD3D	TCF7	PIK3IP1	CCR7	IL7R	LEF1	MAL
CD4 Proliferating	CD4+ Proliferating T cell	PTPRC	CD4	CD2	CD3D	MKI67	TOP2A	PCLAF	CENPF	TYMS	NUSAP1	ASPM	PTTG1	TPX2	RRM2
CD4 TCM	CD4+ Central Memory T cell	PTPRC	CD4	CD2	CD3D	IL7R	MAL	ITGB1	LTB	TRAC	AQP3	LDHB
CD4 TEM	CD4+ Effector Memory T cell	PTPRC	CD4	CD2	CD3D	IL7R	CCL5	GZMK	IL32	GZMA	KLRB1	TRAC	LTB	AQP3
CD4 Treg	CD4+ Regulatory T cell	PTPRC	CD4	CD2	CD3D	RTKN2	FOXP3	CD4	IL2RA	TIGIT	CTLA4	IKZF2
CD8 naive	CD8+ naive T cell	PTPRC	CD8A	CD2	CD3D	CD8B	CCR7	RGS10	NOSIP	LINC02446	LEF1	OXNAD1
CD8 proliferating	CD8+ proliferating T cell	PTPRC	CD8A	CD2	CD3D	MKI67	CD8B	TYMS	TRAC	PCLAF	CD3D	CLSPN	CD3G	TK1	RRM2
CD8 TCM	CD8+ Central Memory T cell	PTPRC	CD8A	CD2	CD3D	CD8B	ANXA1	LDHB	LINC02446	YBX3	IL7R	TRAC	NELL2
CD8 TEM	CD8+ Effector Memory T cell	PTPRC	CD8A	CD2	CD3D	CCL5	GZMH	TRGC2	TRAC	GZMK	CST7	CD8B
DNT	Double-negative T cell	PTPRC	PTPN3	CD2	MIR4422HG	CAV1	GZMA	MYB	FXYD2	GZMK	AC004585.1
GDT	Gamma-delta T cell	PTPRC	TRDC	CD2	TRGC1	TRGC2	KLRC1	NKG7	TRDV2	KLRD1	KLRG1
MAIT	Mucosal associated invariant T cell	PTPRC	KLRB1	CD2	NKG7	GZMK	IL7R	SLC4A10	GZMA	CXCR6	NCR3
Epithelial cells (6)	Celltype	Marker 1	Marker 2	Marker 3	Marker 4	Marker 5	Marker 6	Marker 7	Marker 8	Marker 9	Marker 10	Marker 11	Marker 12	Marker 13	Marker 14	Marker 15
Epithelial cells	Epithelial cell	EPCAM	ANPEP	VIL1
BEST4+ Epithelial cells	BEST4+ Epithelial cell	EPCAM	ANPEP	VIL1	BEST4	OTOP2
Goblet cells	Goblet cell	EPCAM	ANPEP	VIL1	MUC1	MUC2	SPDEF
Paneth cells	Paneth cell	EPCAM	ANPEP	VIL1	LYZ	CD24	CDH1	SOX9	STK11	FGFR3
LGR5+ stem cells	LGR5+ stem cell	EPCAM	ANPEP	VIL1	KCNQ1	KCNE3	OLFM4	DLL4	LGR5
Other lymphoid (3)	Celltype	Marker 1	Marker 2	Marker 3	Marker 4	Marker 5	Marker 6	Marker 7	Marker 8	Marker 9	Marker 10	Marker 11	Marker 12	Marker 13	Marker 14	Marker 15
NK	CD56-dim Natural Killer cell	GNLY	TYROBP	NKG7	FCER1G	GZMB	TRDC	PRF1	FGFBP2	SPON2	KLRF1
NK proliferating	Proliferating Natural Killer cell	MKI67	KLRF1	TYMS	TRDC	TOP2A	FCER1G	PCLAF	CD247	CLSPN	ASPM
ILC	Innate Lymphoid Cell	KIT	TRDC	KLRB1	TNFRSF18	TNFRSF4	IL1R1
Dendritic cells (3)	Celltype	Marker 1	Marker 2	Marker 3	Marker 4	Marker 5	Marker 6	Marker 7	Marker 8	Marker 9	Marker 10	Marker 11	Marker 12	Marker 13	Marker 14	Marker 15
CDC	Conventional Dendritic Cell 1	NDRG2	CLEC9A	DNASE1L3	C1orf54	IDO1	CLNK	CADM1	FLT3	ENPP1	XCR1
CDC2	Conventional Dendritic Cell 2	NDRG2	FCER1A	CLEC10A	CD1C
PDC	Plasmacytoid Dendritic Cell	ASIP	CLEC4C	SCAMP5	PTCRA	SCT	SHD	LILRA4	LRRC26
Monocytes (3)	Celltype	Marker 1	Marker 2	Marker 3	Marker 4	Marker 5	Marker 6	Marker 7	Marker 8	Marker 9	Marker 10	Marker 11	Marker 12	Marker 13	Marker 14	Marker 15
Monocyte	Monocyte	CTSS	FCN1	NEAT1	LYZ	PSAP	S100A9	AIF1	SERPINA1	TYROBP
Classical monocyte	Classical monocyte	S100A9	S100A8	S100A12	VCAN	FCN1	MNDA	FPR1	SELL	ZFP36L2	MYO1F
Non-classical monocyte	Non-classical monocyte		FCGR3A	S100A12-	SELL-
Other (3)	Celltype	Marker 1	Marker 2	Marker 3	Marker 4	Marker 5	Marker 6	Marker 7	Marker 8	Marker 9	Marker 10	Marker 11	Marker 12	Marker 13	Marker 14	Marker 15
HSPC	Hematopoietic stem and progenitor cell	SPINK2	PRSS57	CYTL1	EGFL7	GATA2	CD34	SMIM24	AVP	MYB	LAPTM4B
Platelet	Platelet	PPBP	PF4	NRGN	GNG11	CAVIN2	TUBB1	CLU	HIST1H2AC	RGS18	GP9
Debris	Dying or debris cell	N_Feature low		N_Count low		mt_DNA high
