# Supplementary material for: Mucosal B Cell Expansion and Maturation Contribute to Colitis Pathogenesis
Source: Inflamm Bowel Dis. 2025 Nov 20;32(2):290–302. doi: 10.1093/ibd/izaf275 (PMC12857420; doi:10.1093/ibd/izaf275)
Supplement: izaf275_Supplementary_Data [file izaf275_supplementary_data.zip › Sup. Table 3.xlsx]

## Sheet: Sup. Table 3
Celltypes	Inf18	Inf22	Inf27	Inf40	Inf43		Ninf19	Ninf45	Ninf47	Ninf48	Ninf49		Immune to epithelial ratio													Supplementary Table 3. Calculations of immune-to-epithelial ratios and T to B cell ratios. Calculations of immune-to-epithelial and T to B cell ratios in inflamed and non-inflamed UC cohorts, based on epithelial and immune cell populations.
BEST4+ epithelial cells	2	86	0	44	0		107	48	269	396	114		Total cells	Inf18	Inf22	Inf27	Inf40	Inf43
CD4 naive	35	0	68	0	22		26	0	6	4	0		Epithelial	862	936	278	1891	481		1294	1015	1564	2686	1785
CD4 proliferating	34	2	18	12	37		1	0	0	0	0		Immune	3319	467	585	727	2155		550	230	553	500	786
CD4 TCM	630	52	27	73	222		98	38	93	52	115
CD4 TEM	100	7	2	1	37		38	16	63	15	26
CD4 Treg	171	0	4	1	33		4	0	0	0	6		Immune to epithelial ratio	Inf18	Inf22	Inf27	Inf40	Inf43		Ninf19	Ninf45	Ninf47	Ninf48	Ninf49
CD8 naive	21	0	6	0	25		0	0	10	0	2			3.85035	0.498932	2.10432	0.384453	4.48025		0.425039	0.226601	0.353581	0.18615	0.440336
CD8 proliferating	6	0	0	0	2		0	0	0	0	0
CD8 TCM	25	0	1	2	0		7	17	20	11	16
CD8 TEM	343	36	16	38	144		119	41	138	111	83
CDC1	1	0	0	0	3		0	0	0	0	0
CDC2	12	2	0	4	1		10	2	0	0	8
Classical monocyte	14	0	0	1	1		0	0	0	1	0
Debris	1330	321	108	600	435		844	111	3871	1818	1120		B-cell compartment												T-cell compartment
DNT	17	0	3	0	0		0	0	3	1	1		Celltypes	Inf18	Inf22	Inf27	Inf40	Inf43	Ninf19	Ninf45	Ninf47	Ninf48	Ninf49		Celltypes	Inf18	Inf22	Inf27	Inf40	Inf43	Ninf19	Ninf45	Ninf47	Ninf48	Ninf49
Epithelial cells	33	355	245	506	124		957	742	900	1329	949		Naive B	229	54	100	73	307	4	0	11	0	104		CD4 naive	35	0	68	0	22	26	0	6	4	0
Erythroblast	9	0	0	2	2		0	0	1	2	9		Intermediate B	348	55	35	40	363	15	8	47	4	62		CD4 proliferating	34	2	18	12	37	1	0	0	0	0
GDT	0	1	0	11	1		2	0	0	0	0		Memory B	189	24	56	31	221	8	4	8	3	79		CD4 TCM	630	52	27	73	222	98	38	93	52	115
Goblet cells	66	11	4	123	67		41	12	18	24	3		IgA plasma	606	88	52	214	250	139	86	116	264	229		CD4 TEM	100	7	2	1	37	38	16	63	15	26
HSPC	39	1	2	1	14		7	2	2	1	5		IgG plasma	296	117	193	171	378	26	2	18	1	1		CD4 Treg	171	0	4	1	33	4	0	0	0	6
IgA plasma	606	88	52	214	250		139	86	116	264	229		Multiplet IgA/IgG plasma	57	0	0	1	2	5	0	3	3	6		CD8 naive	21	0	6	0	25	0	0	10	0	2
IgG plasma	296	117	193	171	378		26	2	18	1	1		PDC	4	0	0	0	0		0	0	0	0	0	CD8 proliferating	6	0	0	0	2	0	0	0	0	0
ILC	3	1	0	0	6		0	0	0	0	7		Plasma	2	1	0	2	1		0	0	0	1	0	CD8 TCM	25	0	1	2	0	7	17	20	11	16
Intermediate B	348	55	35	40	363		15	8	47	4	62		Total	1731	339	436	532	1522	197	100	203	275	482		CD8 TEM	343	36	16	38	144	119	41	138	111	83
LGR5- stem cells	697	142	29	1063	273		164	153	155	669	384														DNT	17	0	3	0	0	0	0	3	1	1
MAIT	52	3	0	34	36		12	14	9	25	0														GDT	0	1	0	11	1	2	0	0	0	0
Memory B	189	24	56	31	221		8	4	8	3	79														MAIT	52	3	0	34	36	12	14	9	25	0
Multiplet IgA/IgG plasma	57	0	0	1	2		5	0	3	3	6														Total	1434	101	145	172	559	307	126	342	219	249
Naive B	229	54	100	73	307		4	0	11	0	104
NK	40	19	2	1	33		28	0	4	0	22
NK proliferating	17	1	0	1	0		0	0	0	0	1
Non-classical monocyte	7	0	0	1	12		0	0	0	0	0			Inf18	Inf22	Inf27	Inf40	Inf43	Ninf19	Ninf45	Ninf47	Ninf48	Ninf49
Paneth cells	53	178	0	7	10		6	24	14	139	277		B to T-cell ratio	1.20711	3.35644	3.0069	3.09302	2.72272	0.641694	0.793651	0.593567	1.25571	1.93574
PDC	4	0	0	0	0		0	0	0	0	0		T to B-cell ratio	0.828423	0.297935	0.332569	0.323308	0.36728	1.55838	1.26	1.68473	0.796364	0.516598
Plasma	2	1	0	2	1		0	0	0	1	0
Plasmablast	2	0	0	4	0		0	0	0	0	0
Platelet	10	3	0	8	2		1	0	1	1	4
Stem cells	11	164	0	148	7		19	36	208	129	58
Debris cells are excluded	=	Debris cells are excluded
